# Supplementary material for: Moderate global warming does not rule out extreme global climate outcomes
Source: Nature. 2026 Mar 25;651(8107):946–53. doi: 10.1038/s41586-026-10237-9 (PMC13017523; doi:10.1038/s41586-026-10237-9)
Supplement: Supplementary file 2 — Source Data Fig. 2 [file 41586_2026_10237_MOESM2_ESM.xlsx]

## Sheet: panelA
longitude

## Sheet: panelC
longitude

## Sheet: panelD
longitude

## Sheet: panelB_single_models
Value

## Sheet: panelB_warming_levels
WarmingLevel

## Sheet: panelB_SMILE_ranges
SMILE

## Sheet: panelE
Category
